# Supplementary material for: Studying Stem Rust and Leaf Rust Resistances of Self-Fertile Rye Breeding Populations
Source: Int J Mol Sci. 2022 Nov 8;23(22):13674. doi: 10.3390/ijms232213674 (PMC9692268; doi:10.3390/ijms232213674)
Supplement: Supplementary file 1 [file ijms-23-13674-s001.zip]

Archive with 1 entries (1 files):
- ijms-1963772-supplementary.pdf
